# Supplementary material for: Spatiotemporal Localisation of Heparan Sulphate Proteoglycans throughout Mouse Lens Morphogenesis
Source: Cells. 2023 May 11;12(10):1364. doi: 10.3390/cells12101364 (PMC10216587; doi:10.3390/cells12101364)
Supplement: Supplementary file 1 [file cells-12-01364-s001.zip]

Archive with 1 entries (1 files):
- cells-2381133-supplementary.pdf
